# Supplementary material for: KIF13B Attenuates Sepsis-Induced Myocardial Dysfunction through the Stabilization of PLIN5
Source: Research (Wash D C). 2026 Jan 12;9:1033. doi: 10.34133/research.1033 (PMC12794201; doi:10.34133/research.1033)
Supplement: Supplementary 1 — Supplementary Methods Figs. S1 to S6 Tables S1 to S3 Reference [50] [file research.1033.f1.zip]

Archive with 7 entries (7 files):
- SP1.pdf
- SP2.pdf
- SP3.pdf
- SP4.pdf
- SP5.pdf
- SP6.pdf
- Supplementary Material Revise.docx
